# Supplementary material for: Evaluating the Effect of Lacticaseibacillus paracasei Strain Shirota on the Physical Consistency of Stool in Healthy Participants with Hard or Lumpy Stools: A Double-Blind, Randomized, Placebo-Controlled Study
Source: Nutrients. 2024 Jul 30;16(15):2469. doi: 10.3390/nu16152469 (PMC11313875; doi:10.3390/nu16152469)
Supplement: Supplementary file 1 [file nutrients-16-02469-s001.zip]

Archive with 1 entries (1 files):
- nutrients-3104321-supplementary.pdf
